# Supplementary material for: Evaluating the Stress Response as a Bioindicator of Sub-Lethal Effects of Crude Oil Exposure in Wild House Sparrows (Passer domesticus)
Source: PLoS One. 2014 Jul 16;9(7):e102106. doi: 10.1371/journal.pone.0102106 (PMC4100771; doi:10.1371/journal.pone.0102106)
Supplement: Table S1 — Pilot experiment data file. (XLSX) [file pone.0102106.s001.xlsx]

## Sheet: Sheet1
Table S1: Pilot experiment data. Oil feeding (for animals on diets 1, 2 and 3) began immediately after week 0 samples were taken. Diet 1 was 0.01% oil mass to food mass; Diet 2 was 0.1% oil mass to food mass and Diet 3 was 1% oil mass to food mass.
Bird ID	Sex	Group	Week	Body mass (g)	Baseline CORT (ng/mL plasma)	Stress-induced CORT (ng/mL plasma)
419	M	Diet 2	0	25	1.67547	32.9896
420	F	Diet 2	0	25.5	2.74325	12.9835
421	M	Diet 3	0	25.5	0.161296	12.8843
422	M	Diet 1	0	25	2.89323	24.9249
424	M	control	0	28.5	7.98761	29.3581
425	F	Diet 3	0	25.5	5.72919	36.3186
426	M	control	0	25.5	4.63399	4.7146
427	M	Diet 2	0	24	7.66388	34.2452
428	F	Diet 3	0	26	0.559834	35.2243
429	M	control	0	27	6.58542	18.4197
430	M	Diet 2	0	27.5	11.1789	32.4086
431	M	control	0	22.5	4.37475	38.2295
432	F	Diet 1	0	25	2.34712	24.2668
433	M	Diet 1	0	26.5	2.7431	29.3408
434	F	Diet 1	0	25	3.9277	39.0828
435	F	control	0	20	6.87058	3.61738
436	M	Diet 3	0	26	1.51339	35.3492
437	F	Diet 1	0	22	1.28748	24.2755
438	F	Diet 1	0	26	2.52186	11.7082
440	F	Diet 3	0	26.5	6.24796	48.8694
441	F	control	0	25.5	3.07831	21.4489
442	F	Diet 2	0	23	7.80979	9.90853
443	F	Diet 2	0	24	3.76186	5.72985
444	M	Diet 3	0	24.5	5.89334	20.0557
419	M	Diet 2	1	25.5	2.55487	31.5006
420	F	Diet 2	1	24.5	12.8109	11.9094
421	M	Diet 3	1	24.5	3.09168	12.7707
422	M	Diet 1	1	25	10.0356	7.47557
424	M	control	1	28	3.783	26.2858
425	F	Diet 3	1	26	0.888892	24.4223
426	M	control	1	24.5	0.87006	9.06372
427	M	Diet 2	1	24	5.83963	8.91926
428	F	Diet 3	1	26	0.236506	14.6968
429	M	control	1	26.5	2.33901	14.8742
430	M	Diet 2	1	27	1.70421	14.8924
431	M	control	1	23	4.63132	19.2439
432	F	Diet 1	1	24.5	3.45601	20.9742
433	M	Diet 1	1	26	2.16712	17.186
434	F	Diet 1	1	24.5	2.23539	27.4764
435	F	control	1	20	3.79182	24.3078
436	M	Diet 3	1	26	2.35733	22.9175
437	F	Diet 1	1	21.5	5.63604	14.762
438	F	Diet 1	1	26	7.13248	8.74283
440	F	Diet 3	1	26	10.3802	26.6042
441	F	control	1	24.5	11.1527	14.1257
442	F	Diet 2	1	23	10.96	6.46038
443	F	Diet 2	1	24	2.22094	7.0217
444	M	Diet 3	1	24.5	2.98068	11.3719
419	M	Diet 2	2	25.5	2.09023	37.9536
420	F	Diet 2	2	25.5	6.13691	13.2507
421	M	Diet 3	2	24.5	4.51339	15.1439
422	M	Diet 1	2	25.5	2.06411	11.6067
424	M	control	2	27.5	4.38678	26.8008
425	F	Diet 3	2	26.5	2.8181	10.1909
426	M	control	2	25	8.69009	11.6584
427	M	Diet 2	2	24	7.10081	16.339
428	F	Diet 3	2	26	0.365258	20.4144
429	M	control	2	27.5	3.21706	17.7447
430	M	Diet 2	2	27	1.40601	23.5196
431	M	control	2	23.5	1.73526	22.8629
432	F	Diet 1	2	25	0	14.1114
433	M	Diet 1	2	26.5	2.19704	21.2006
434	F	Diet 1	2	25	0.436287	15.7666
435	F	control	2	20.5	1.81831	13.4673
436	M	Diet 3	2	26	1.39007	17.4195
437	F	Diet 1	2	22.5	0.634962	22.6287
438	F	Diet 1	2	25.5	5.33352	6.89186
440	F	Diet 3	2		3.29205	33.483
441	F	control	2	26	6.32054	19.1754
442	F	Diet 2	2	23	6.84968	5.68678
443	F	Diet 2	2	24	1.95974	10.8863
444	M	Diet 3	2	26	6.00116	10.0834
419	M	Diet 2	3	26	8.82108	31.3601
420	F	Diet 2	3	25.5	8.2695	9.36468
421	M	Diet 3	3	25	1.98192	13.1031
422	M	Diet 1	3	25	3.3798	10.4143
424	M	control	3	27.5	0	15.804
425	F	Diet 3	3	26	11.0199	12.2079
426	M	control	3	25	3.91456	10.4014
427	M	Diet 2	3	24	6.1008	7.62095
428	F	Diet 3	3	25.5	0	9.79297
429	M	control	3	27	5.57342	26.8584
430	M	Diet 2	3	27	12.3576	19.5226
431	M	control	3	23.5	1.0087	13.8368
432	F	Diet 1	3	24.5	2.016	13.9684
433	M	Diet 1	3	26	4.28418	6.49635
434	F	Diet 1	3	24.5	2.01782	6.40707
435	F	control	3	20.5	0	5.00438
436	M	Diet 3	3	25.5	4.55139	28.3807
437	F	Diet 1	3	22	2.02397	6.29728
438	F	Diet 1	3	26	2.94659	9.17616
440	F	Diet 3	3	26	6.57417	32.8916
441	F	control	3	25.5	0.771963	19.0068
442	F	Diet 2	3	22.5	1.98934	12.5864
443	F	Diet 2	3	22.5	1.47561	10.1537
444	M	Diet 3	3	24.5	1.66445	20.2998
419	M	Diet 2	4	27	0.970449	46.7266
420	F	Diet 2	4	25.5	3.80524	11.7249
421	M	Diet 3	4	24.5	2.00647	12.8103
422	M	Diet 1	4	25	3.72166	35.4728
424	M	control	4	27	0.055447	15.8082
425	F	Diet 3	4	26.5	11.0007	10.9838
426	M	control	4	25.5	0.237812	14.1835
427	M	Diet 2	4	23	2.13702	15.5154
428	F	Diet 3	4	31	0.748976	19.8303
429	M	control	4	26.5	0.0201226	13.0579
430	M	Diet 2	4	27.5	2.52285	16.1381
431	M	control	4	25	4.99831	29.2018
432	F	Diet 1	4	24.5	1.18061	13.5795
433	M	Diet 1	4	26.5	3.86316	11.204
434	F	Diet 1	4	25	0	7.75416
435	F	control	4	21	0	12.9878
436	M	Diet 3	4	26.5	0.473601	6.99945
437	F	Diet 1	4	22.5	10.046	19.2196
438	F	Diet 1	4	26.5	1.6856	8.76863
440	F	Diet 3	4	26	8.22437	16.0091
441	F	control	4	26	2.04417	14.8876
442	F	Diet 2	4	23.5	6.41091	16.7546
443	F	Diet 2	4	24	5.2918	5.28907
444	M	Diet 3	4	24.5	3.23906	10.0585
419	M	Diet 2	5	26	5.05633	30.4484
420	F	Diet 2	5	25	2.6418	21.5875
421	M	Diet 3	5	25.5	3.99283	7.84692
422	M	Diet 1	5	24.5	2.42073	25.5581
424	M	control	5	27	0.0467201	27.116
425	F	Diet 3	5	26	3.86296	17.4651
426	M	control	5	24	0	12.5431
427	M	Diet 2	5	24	0	23.4592
428	F	Diet 3	5	26	1.20929	13.8318
429	M	control	5	26	4.00673	17.0943
430	M	Diet 2	5	27	0.386066	19.2802
431	M	control	5	23.5	1.04209	24.6515
432	F	Diet 1	5	25	3.65538	13.553
433	M	Diet 1	5	26.5	2.42761	15.1634
434	F	Diet 1	5	25	2.51667	13.7619
435	F	control	5	21	1.65599	26.798
436	M	Diet 3	5	26.5	1.91851	15.4666
437	F	Diet 1	5	22	7.91996	21.9022
438	F	Diet 1	5	26	0.384192	14.8254
440	F	Diet 3	5	25	4.02873	13.7019
441	F	control	5	24.5	1.6452	19.3915
442	F	Diet 2	5	23.5	6.77646	19.0996
443	F	Diet 2	5	24	7.16859	13.2558
444	M	Diet 3	5	24.5	1.77317	14.3496
