# Supplementary material for: Evaluating the Stress Response as a Bioindicator of Sub-Lethal Effects of Crude Oil Exposure in Wild House Sparrows (Passer domesticus)
Source: PLoS One. 2014 Jul 16;9(7):e102106. doi: 10.1371/journal.pone.0102106 (PMC4100771; doi:10.1371/journal.pone.0102106)
Supplement: Table S2 — Experiment 1 data file. (XLSX) [file pone.0102106.s002.xlsx]

## Sheet: Sheet1
Table S2: Experiment 1 data. Oil feeding at a dose of 1% oil mass to food mass (for birds in the Oil group) began immediately after Week 0 samples were taken.
Bird	Group	Week 0 baseline CORT (ng/mL)	Week 0 stress-induced CORT (ng/mL)	Week 0 body mass (g)	Week 2 baseline CORT (ng/mL)	Week 2 stress-induced CORT (ng/mL)	Week 2 body mass (g)	Week 4 baseline CORT (ng/mL)	Week 4 stress-induced CORT (ng/mL)	Week 4 percent decrease in CORT 90 min after DEX adminstration (ng/mL)	Week 4 post-ACTH CORT (ng/mL)	Week 4 body mass (g)
3	Control	0	28.9699	29.5	3.21457	30.314	28.5	0	13.3551	0	43.2736	29
5	Oil	0.423397	26.6557	27	1.92892	31.8394	26.5	7.10317	23.0318	27.2465	37.1985	26.5
10	Oil	4.55197	15.8417	26	10.2429	18.7384	26	6.72598	13.0073	100	27.7312	26.5
14	Oil	4.27307	21.321	25.5	1.64995	16.2176	25	2.9556	22.3951	60.4098	23.0647	25
102	Oil	6.54411	44.0925	28.5	2.00678	30.272	28	1.39397	20.0473	32.694	50.1427	28.5
105	Control	9.24552	27.4201	27.5	10.1086	25.4214	26	12.5585	26.1051	54.1473	41.7903	26.5
106	Control	4.19628	21.0599	29	4.84792	31.5465	26	0.127758	38.0465	39.15	48.1099	25.5
109	Oil	0.3959	25.3132	27	2.35069	18.6692	26.5	7.63851	22.1616	68.2899	36.5759	27
113	Control	1.93907	16.3309	27	4.58958	32.505	26	3.08901	41.3876	3.4144	37.2442	26
116	Oil	0	24.3638	26	3.95926	6.84179	25	4.56863	8.92548	82.9307	27.8822	24
118	Control	1.15891	13.4764	26.5	12.317	16.3143	25	7.33054	25.7703	48.1374	49.1627	25.5
120	Control	3.60517	30.0573	25.5	11.593	28.1874	25	0.7199	39.3151	73.9995	51.6776	24.5
121	Control	0.910577	47.131	25.5	5.86797	24.1859	26	8.32	45.4552	25.8314	64.4792	25.5
122	Control	7.46935	31.2906	26	7.33346	35.4706	25.5	7.03695	26.7991	0	54.878	25
143	Control	7.75577	20.9908	24.5	2.69837	32.7098	23.5	1.47697	21.0338	87.6445	22.9068	24.5
145	Oil	9.76278	37.7142	26.5	3.81963	41.6915	26	13.8937	29.6545	96.4127	38.6855	25.5
146	Oil	0.863689	30.2883	24	9.83902	13.5501	24	7.61811	27.782	37.137	40.0109	23.5
147	Oil	1.92238	23.9488	27.5	2.68385	22.5594	26	6.77302	6.13605	34.5754	28.9201	27
148	Oil	3.08669	18.949	25.5	0.957891	25.9146	24	13.8195	10.8708	41.4692	36.1719	24
156	Oil	2.25956	18.0915	27.5	5.09742	8.93409	27	4.72134	7.52073	33.0044	24.415	27
160	Oil	0.176181	23.14	26.5	7.05386	6.69839	27	1.00968	15.4542	87.3955	29.2483	26
385	Control	1.93743	27.6886	26	6.37929	18.7214	25	3.65245	24.1482	69.1783	32.467	25.5
396	Control	7.38284	38.4794	26.5	0.0198081	54.5465	26	0.900853	60.5567	43.8301	64.9512	26
398	Control	0	29.7118	25.5	0.253754	16.7403	25	6.63113	31.2592	60.7712	26.1554	25
