# Supplementary material for: Evaluating the Stress Response as a Bioindicator of Sub-Lethal Effects of Crude Oil Exposure in Wild House Sparrows (Passer domesticus)
Source: PLoS One. 2014 Jul 16;9(7):e102106. doi: 10.1371/journal.pone.0102106 (PMC4100771; doi:10.1371/journal.pone.0102106)
Supplement: Table S3 — Experiment 2 data file. (XLSX) [file pone.0102106.s003.xlsx]

## Sheet: Vet Scan
Table S3a: Experiment 2 blood chemistry data. Oil feeding at a dose of 1% oil mass to food mass (for birds in the oil group) began two weeks before Week 2 samples were taken.
Bird	Group	Week 2 mass (g)	Week 4 mass (g)	Week 2 aspartate aminotranferase (IU/L)	Week 4 aspartate aminotranferase (IU/L)	Week 2 creatine kinase (IU/L)	Week 4 creatine kinase (IU/L)	Week 2 uric acid (mg/dL)	Week 4 uric acid (mg/dL)	Week 2 glucose (mg/dL)	Week 4 glucose (mg/dL)	Week 2 calcium ions (mg/dL)	Week 4 calcium ions (mg/dL)	Week 2 phosphorus (mg/dL)	Week 4 phosphorus (mg/dL)	Week 2 total protein (g/dL)	Week 4 total protein (g/dL)	Week 2 sodium ions (mmol/L)	Week 4 sodium ions (mmol/L)
36	control	24	24	271		329		16.1		380		8.5		5.5		3.5		163
446	oil	27.5	28	468	439	670	601	14.6	11.5	396	360	7.5	8.4	1.9	6.6	3	3.2	154	161
447	oil	23.5	23	252	288	302	313	13.9	15.5	348	390	8.4	8.6	6.1	7.5	3.5	3.5	162	159
448	oil	24.5	25.5	323	316	529	365	20.5	19.7	401	410	8.5	8.3	6.1	6.6	3.2	3.4	162	163
449	control	26	25.5	291	301	369	210	18.6	12.9	307	338	9.7	8	5.3	4.2	3.6	3.8	162	159
450	control	25	26	278	278	538	473	14.7	17.9	335	364	8.5	8.2	5.9	4.6	3.5	3.3	165	156
451	control	25.5	24.5	236	239	339	290	10	9.7	356	364	8.5	8.6	3.4	3.5	3.4	3.5	168	153
452	oil	24	24	260	328	447	501	4.6	17.7	360	319	9.1	9.3	5.9	6.7	2.9	3.3	163	162
453	oil	22	22	289	426	498	749	13	9.4	436	431	7.9	7.6	5.3	3.6	2.8	2.8	160	154
454	control	24.5	26	1133	336	4452	250	25	16.3	600	371	8.4	7.5	3.5	4.3	2.7	2.7	141	154
455	control	26	27		319	1168	421	20.3	18.3	395	393	7.7	7.7	3.9	4.6	3.1	3	154	157
457	oil	25		409		226		17.1		375		8.1		6.4		4		160
458	oil	28.5	28	272	269	1017	589	15.5	17.2	363	360	8.2	8.3	4.3	4	3.6	3.4	157	160
459	oil	25	26	1749	306		590	13.5	10.3	400	363	9	8.3	5.5	5.1	3.4	3.5	156	156
460	oil	24	24	736	261	901	332	13.9	14.6	359	389	8.2	8.4	6.6	4.9	4.2	3.8	153	159
461	control	25.5	26	317	317	481	434	15.4	12.7	402	440	8.4	7.9	5.5	4.1	3.4	3.5	160	155
462	control	23	24.5	335	282	887	601	16	12.6	296	316	8.2	9	8.6	4.4	3.1	3	156	152

## Sheet: Feather CORT
Table S3b: Experiment 2 feather CORT data. Oil feeding at a dose of 1% oil mass to food mass (for birds in the oil group) began immediately after the first pluck.
Bird	Group	Date first pluck	Date second pluck	First pluck feather CORT pg/mg	Second pluck feather CORT pg/mg	First pluck feather CORT pg/mm	Second pluck feather CORT pg/mm
36	control	2013-05-15	2013-06-19	55.56	40.05	7.83	5.466
446	oil	2013-05-15	2013-06-19	18.06	69.83	2.516	9.777
447	oil	2013-05-15	2013-06-19	46.225	60.68	6.204	9.074
448	oil	2013-05-15	2013-06-19	90.95	117.4	11.705	14.31
449	control	2013-05-15	2013-06-19	0	9.346	0	1.476
450	control	2013-05-15	2013-06-19	93.85	21.85	10.3715	3.849
451	control	2013-05-15	2013-06-19	40.68	70.46	6.925	10.56
453	oil	2013-05-15	2013-06-19	0	0	0	0
454	control	2013-05-15	2013-06-19	52.635	42.62	6.4935	4.943
457	oil	2013-05-15	2013-06-19	59.89	10.24	4.9905	1.576
458	oil	2013-05-15	2013-06-19	73.88	58.85	10.16	7.895
459	oil	2013-05-15	2013-06-19	0	0	0	0
460	oil	2013-05-15	2013-06-19	31.49	57.17	2.519	3.811
461	control	2013-05-15	2013-06-19	31.005	29.72	4.155	4.047
462	control	2013-05-15	2013-06-19	46.05	53.84	7.877	8.481
